# Supplementary material for: Mistletoe Extracts during the Oncological Perioperative Period: A Systematic Review and Meta-Analysis of Human Randomized Controlled Trials
Source: Curr Oncol. 2023 Sep 6;30(9):8196–219. doi: 10.3390/curroncol30090595 (PMC10529072; doi:10.3390/curroncol30090595)
Supplement: Supplementary file 1 [file curroncol-30-00595-s001.zip]

Archive with 1 entries (1 files):
- curroncol-2539458-supplementary.pdf
